# Supplementary material for: Use of Genome-Wide Association Studies for Cancer Research and Drug Repositioning
Source: PLoS One. 2015 Mar 24;10(3):e0116477. doi: 10.1371/journal.pone.0116477 (PMC4372357; doi:10.1371/journal.pone.0116477)
Supplement: S1 Table — (XLSX) [file pone.0116477.s004.xlsx]

## Sheet: Table S1
Table S1. Summary of 140 candidate genes based on proximity and linkage disequilibrium.
SNP	Genes	All Genes （140）
rs17094983	DAAM1	ACTRT3
rs17094983	DACT1	ATF1
rs3802842	MIR4491	ATOH1
rs3802842	COLCA2	ATP5C1P1
rs3802842	C11orf53	BARX1
rs3802842	COLCA1	BMP2
rs10795668	RNA5SP299	BMP4
rs10795668	LINC00709	C10orf82
rs10879357	TRHDE	C11orf53
rs10879357	CHCHD3P2	C12orf5
rs10879357	TPH2	C19orf40
rs10879357	TRHDE-AS1	C1orf110
rs10879357	MRS2P2	C5orf66
rs10879357	TBC1D15	C7orf31
rs7163702	MIR4509-2	C8orf37
rs7163702	MIR4509-3	CASC20
rs7163702	MIR4509-1	CASC8
rs7163702	GOLGA8F	CCAT1
rs3217810	GALNT8	CCDC12
rs3217810	NDUFA9	CCND2
rs3217810	C12orf5	CCND2-AS1
rs3217810	CCND2-AS1	CCND2-AS2
rs3217810	CCND2-AS2	CDH1
rs3217810	CCND2	CDH3
rs16892766	RNA5SP276	CDKN1A
rs16892766	UTP23	CDKN3
rs16892766	EIF3H	CHCHD3P2
rs16892766	LINC00536	COLCA1
rs4939827	MIR4744	COLCA2
rs4939827	DYM	CTIF
rs4939827	CTIF	CYCS
rs4939827	SMAD7	DAAM1
rs4939827	MIR4743	DACT1
rs7315438	TBX3	DCBLD1
rs7315438	UBA52P7	DIP2B
rs1321311	RNU1-88P	DUSP4
rs1321311	CDKN1A	DYM
rs1321311	LAP3P2	EIF3H
rs367615	RN7SKP230	ELP6
rs367615	MAN2A1	FAM49B
rs367615	KRT18P42	FTLP14
rs10911251	LAMC1	GALNT8
rs10911251	LAMC2	GOLGA8F
rs10911251	RNU6-41P	GOPC
rs647161	C5orf66	GPATCH1
rs647161	PITX1	GPR143
rs647161	H2AFY	GREM1
rs13130787	HMGB3P15	GSDMC
rs13130787	ATOH1	H2AFY
rs10774214	CCND2-AS1	HAO1
rs10774214	CCND2-AS2	HMGB3P15
rs10774214	CCND2	HMGN1P33
rs10774214	HSPA8P5	HSD17B7
rs1957636	CDKN3	HSPA12A
rs1957636	ATP5C1P1	HSPA8P5
rs7014346	POU5F1B	KIF9
rs7014346	CASC8	KIF9-AS1
rs7014346	CCAT1	KLHL18
rs4925386	RPS21	KRT18P42
rs4925386	LAMA5	LAMA5
rs4925386	MIR4758	LAMC1
rs1665650	HSPA12A	LAMC2
rs1665650	RPL5P27	LAP3P2
rs1665650	C10orf82	LINC00536
rs10114408	BARX1	LINC00709
rs10114408	MIR4291	LIPT2
rs4591517	RPL24P7	LPAL2
rs4591517	SALL4P5	LRRC31
rs10505477	POU5F1B	LRRC34
rs10505477	CASC8	LRRIQ4
rs10505477	CCAT1	MAN2A1
rs1912453	C1orf110	MIR4291
rs1912453	HSD17B7	MIR4491
rs1912453	RGS4	MIR4509-1
rs7758229	SLC22A2	MIR4509-2
rs7758229	LPAL2	MIR4509-3
rs7758229	SLC22A3	MIR4743
rs10411210	RHPN2	MIR4744
rs10411210	GPATCH1	MIR4758
rs10411210	C19orf40	MIR5194
rs9365723	SYNJ2-IT1	MIR5580
rs9365723	SERAC1	MRS2P2
rs9365723	SYNJ2	MYNN
rs3104964	RNU6-690P	NABP1
rs3104964	C8orf37	NBEAL2
rs3824999	LIPT2	NDUFA9
rs3824999	POLD3	NEPNP
rs3824999	RANP3	OSBPL3
rs4779584	GREM1	OSTF1P1
rs4779584	SCG5	PITX1
rs6691170	QRSL1P2	POLD3
rs6691170	RNU6-403P	POU5F1B
rs9929218	CDH1	PTH1R
rs9929218	FTLP14	PTPN23
rs9929218	CDH3	QRSL1P2
rs9929218	RNA5SP429	RANP3
rs59336	TBX3	RGS4
rs59336	OSTF1P1	RHPN2
rs59336	UBA52P7	RN7SKP230
rs2057314	DCBLD1	RN7SL547P
rs2057314	ROS1	RNA5SP276
rs2057314	RNU6-253P	RNA5SP299
rs2057314	GOPC	RNA5SP429
rs2057314	NEPNP	RNU1-88P
rs2128382	RNU7-181P	RNU6-238P
rs2128382	MIR5194	RNU6-253P
rs2128382	FAM49B	RNU6-403P
rs2128382	GSDMC	RNU6-41P
rs17730929	RNU6-699P	RNU6-690P
rs17730929	RPS23P3	RNU6-699P
rs4444235	RPS3AP46	RNU6-769P
rs4444235	MIR5580	RNU7-181P
rs4444235	BMP4	ROS1
rs8180040	PTPN23	RPL17P33
rs8180040	SCAP	RPL24P7
rs8180040	KLHL18	RPL5P27
rs8180040	ELP6	RPS21
rs8180040	PTH1R	RPS23P3
rs8180040	KIF9	RPS3AP46
rs8180040	KIF9-AS1	SALL4P5
rs8180040	SETD2	SCAP
rs8180040	CCDC12	SCG5
rs8180040	NBEAL2	SDPR
rs11903757	NABP1	SERAC1
rs11903757	SDPR	SETD2
rs16969681	GREM1	SHROOM2
rs16969681	SCG5	SLC22A3
rs5934683	GPR143	SLC22A2
rs5934683	HMGN1P33	SMAD7
rs5934683	SHROOM2	SYNJ2
rs5934683	TBL1X	SYNJ2-IT1
rs6687758	QRSL1P2	TARDBPP1
rs6687758	RNU6-403P	TBC1D15
rs39453	OSBPL3	TBL1X
rs39453	CYCS	TBX3
rs39453	C7orf31	TPH2
rs11169552	ATF1	TRHDE
rs11169552	DIP2B	TRHDE-AS1
rs11169552	RNU6-238P	UBA52P7
rs11169552	RNU6-769P	UTP23
rs6983267	POU5F1B
rs6983267	CASC8
rs6983267	CCAT1
rs4813802	CASC20
rs4813802	BMP2
rs10936599	LRRC34
rs10936599	MYNN
rs10936599	LRRIQ4
rs10936599	LRRC31
rs10936599	ACTRT3
rs12548021	RPL17P33
rs12548021	DUSP4
rs2423279	HAO1
rs2423279	RN7SL547P
rs11632715	GREM1
rs11632715	SCG5
rs961253	TARDBPP1
rs961253	CASC20
