# Supplementary material for: Use of Genome-Wide Association Studies for Cancer Research and Drug Repositioning
Source: PLoS One. 2015 Mar 24;10(3):e0116477. doi: 10.1371/journal.pone.0116477 (PMC4372357; doi:10.1371/journal.pone.0116477)
Supplement: S2 Table — (XLSX) [file pone.0116477.s005.xlsx]

## Sheet: Table S2
Table S2. Risk SNPs annotated by annovar.
SNP	Type	Gene
rs8180040	downstream	KLHL18
rs10936599	exonic	MYNN
rs39453	intergenic	OSBPL3(dist=114018),CYCS(dist=24421)
rs367615	intergenic	PJA2(dist=203262),MAN2A1(dist=76130)
rs961253	intergenic	FERMT1(dist=300090),CASC20(dist=3098)
rs1321311	intergenic	MIR3925(dist=32611),PANDAR(dist=18498)
rs1912453	intergenic	HSD17B7(dist=38683),C1orf110(dist=2796)
rs1957636	intergenic	BMP4(dist=136464),CDKN3(dist=303655)
rs2128382	intergenic	GSDMC(dist=20905),FAM49B(dist=31800)
rs2423279	intergenic	MIR8062(dist=460011),HAO1(dist=51281)
rs4444235	intergenic	RP11-547D23.1(dist=786673),MIR5580(dist=4226)
rs4591517	intergenic	ZNF385D(dist=1350231),UBE2E2(dist=101737)
rs4779584	intergenic	SCG5(dist=5458),GREM1(dist=15449)
rs4813802	intergenic	CASC20(dist=190489),BMP2(dist=49150)
rs5934683	intergenic	GPR143(dist=17469),SHROOM2(dist=3022)
rs6687758	intergenic	DUSP10(dist=249432),HHIPL2(dist=530654)
rs6691170	intergenic	DUSP10(dist=129930),HHIPL2(dist=650156)
rs7014346	intergenic	CCAT2(dist=10397),POU5F1B(dist=3065)
rs7163702	intergenic	MIR4509-3(dist=33551),MIR4509-3(dist=30617)
rs7315438	intergenic	TBX3(dist=769434),MED13L(dist=504978)
rs10114408	intergenic	MIR4291(dist=49431),BARX1(dist=82775)
rs10505477	intergenic	CCAT1(dist=175930),CCAT2(dist=5201)
rs10774214	intergenic	PARP11(dist=385738),CCND2(dist=14550)
rs10795668	intergenic	LINC00708(dist=390951),LINC00709(dist=616357)
rs11169552	intergenic	DIP2B(dist=13213),ATF1(dist=2126)
rs11632715	intergenic	SCG5(dist=14949),GREM1(dist=5958)
rs11903757	intergenic	NABP1(dist=33956),SDPR(dist=111828)
rs12548021	intergenic	DUSP4(dist=136195),LINC00589(dist=234314)
rs13130787	intergenic	ATOH1(dist=135889),SMARCAD1(dist=241728)
rs16892766	intergenic	LINC00536(dist=293386),EIF3H(dist=26372)
rs16969681	intergenic	SCG5(dist=3813),GREM1(dist=17094)
rs17094983	intergenic	DACT1(dist=74323),LOC102723742(dist=105645)
rs17730929	intergenic	RP11-807H7.1(dist=798350),CENPC(dist=980535)
rs59336	intronic	TBX3
rs647161	intronic	C5orf66
rs1665650	intronic	HSPA12A
rs2057314	intronic	DCBLD1
rs3217810	intronic	CCND2
rs3802842	intronic	COLCA2
rs3824999	intronic	POLD3
rs4925386	intronic	LAMA5
rs4939827	intronic	SMAD7
rs7758229	intronic	SLC22A3
rs9365723	intronic	SYNJ2
rs9929218	intronic	CDH1
rs10411210	intronic	RHPN2
rs10879357	intronic	TPH2
rs10911251	intronic	LAMC1
rs6983267	ncRNA_exonic	CCAT2
rs3104964	ncRNA_intronic	LOC100616530
