# Supplementary material for: Use of Genome-Wide Association Studies for Cancer Research and Drug Repositioning
Source: PLoS One. 2015 Mar 24;10(3):e0116477. doi: 10.1371/journal.pone.0116477 (PMC4372357; doi:10.1371/journal.pone.0116477)
Supplement: S3 Table — (XLSX) [file pone.0116477.s006.xlsx]

## Sheet: Table S3
Table S3. Missense variant in linkage disequilibrium (R2 > 0.8)
with risk single nucleotide polymorphisms annotated by ANNOVAR.
Risk SNP	Subject SNP	R2	Gene	Missense variant
rs8180040	rs6780013	0.92	PTPN23	A944T
rs8180040	rs11720139	0.84	SETD2	P1962L
rs8180040	rs4082155	0.88	NBEAL2	R511G
rs10936599	rs6793295	1	LRRC34	S249G,L254I
