# Supplementary material for: Use of Genome-Wide Association Studies for Cancer Research and Drug Repositioning
Source: PLoS One. 2015 Mar 24;10(3):e0116477. doi: 10.1371/journal.pone.0116477 (PMC4372357; doi:10.1371/journal.pone.0116477)
Supplement: S5 Table — (XLSX) [file pone.0116477.s008.xlsx]

## Sheet: Table S5
Table S5. cis-expression quantitative trait loci of colorectal cancer risk single nucleotide polymorphisms.
risk snp	chr	position(bp)	eQTL gene	proxy SNP	r2	eQTL P	FDR
rs3217810	12	4388271	CCND2	rs3217810	1	0.000129609	0.0491243
rs16892766	8	117630683	UTP23	rs16892766	1	1.08751e-05	0.00489191
rs1321311	6	36622900	CDKN1A	rs1321311	1	0.000218162	0.0772864
rs4925386	20	60921044	LAMA5	rs4925386	1	5.88036e-17	0
rs7758229	6	160840252	LPAL2	rs7758229	1	0.00304855	0.465458
rs9365723	6	158435572	SYNJ2	rs9365723	1	0.00157121	0.32449
rs16888589	8	117635602	UTP23	rs16888589	1	1.45495e-05	0.00693855
rs2057314	6	117819357	DCBLD1	rs2057314	1	0.000819273	0.212545
rs39453	7	25133849	CYCS	rs12700584	0.97	2.40004e-05	0.0108527
rs11169552	12	51155663	DIP2B	rs11169552	1	0.0007217	0.194102
rs1010208	5	130325939	CDC42SE2	rs7712226	0.96	1.82204e-37	0
rs8180040	3	47388947	CCDC12	rs13084117	0.98	6.11089e-19	0
rs4444235	14	54410919	BMP4	rs11623717	0.82	0.00278065	0.444698
	FDR<0.5
