# Supplementary material for: Use of Genome-Wide Association Studies for Cancer Research and Drug Repositioning
Source: PLoS One. 2015 Mar 24;10(3):e0116477. doi: 10.1371/journal.pone.0116477 (PMC4372357; doi:10.1371/journal.pone.0116477)
Supplement: S6 Table — (XLSX) [file pone.0116477.s009.xlsx]

## Sheet: Table S6
Table S6. Genes prioritized by PubMed text mining.
Gene	GRAIL p-value
GREM1	4.79332e-06
BMP4	1.26298e-05
RHPN2	4.21217e-05
BARX1	6.02255e-05
TBX3	0.000119449
PITX1	0.000120153
C11orf53	0.000159074
FLJ45803	0.000188766
SMAD7	0.000300877
LOC120376	0.000395793
BMP2	0.000471708
CCND2	0.000489636
POU5F1P1	0.000530804
LAMA5	0.0011891
LAMC2	0.00171992
LOC727677	0.00236262
PTHR1	0.0034695
CDKN1A	0.00497002
LAMC1	0.00800553
DACT1	0.00814889
CDH1	0.013111
CDKN3	0.0193274
ATOH1	0.0208126
CDH3	0.0215948
DIP2B	0.0555156
C12orf5	0.06188
RGS4	0.0738716
SLC22A3	0.0753981
DUSP4	0.0951154
DCBLD1	0.0953996
MLZE	0.0985054
ROS1	0.11668
MYNN	0.121962
TMEM103	0.127358
FAM49B	0.141548
SETD2	0.143058
ATF1	0.154148
LRRC34	0.157411
CDC42SE2	0.181772
C19orf40	0.203274
LYRM7	0.21191
DAAM1	0.22628
NBEAL2	0.267917
EIF3H	0.278493
KIF9	0.284123
HSD17B7	0.300763
SCAP	0.348435
HSPA12A	0.348716
SHROOM2	0.356632
TPH2	0.358098
C1orf110	0.358438
LOC344657	0.377512
C8orf37	0.378577
LOC387787	0.385699
TBC1D15	0.395017
SCG5	0.395469
OBFC2A	0.402149
TRHDE	0.425658
POLD3	0.439178
C8orf53	0.445813
PTPN23	0.454815
KIAA0427	0.455465
TBL1X	0.457638
SDPR	0.476825
RPS21	0.48886
C7orf31	0.501141
GPR143	0.510664
CYCS	0.511141
LPAL2	0.518184
H2AFY	0.522285
ARPM1	0.533389
OSBPL3	0.537535
GALNT8	0.537928
HAO1	0.539542
SYNJ2	0.554888
GPATCH1	0.565059
C10orf82	0.56862
LRRC31	0.581538
DYM	0.602545
SLC22A2	0.624948
HINT1	0.656555
SPACA3	0.662219
KLHL18	0.698259
CCDC12	0.746432
SERAC1	0.773312
NDUFA9	0.809132
ACCN1	0.811346
LOC283392	0.826341
GOPC	0.855431
MAN2A1	0.900197
p<0.05
