# Supplementary material for: Use of Genome-Wide Association Studies for Cancer Research and Drug Repositioning
Source: PLoS One. 2015 Mar 24;10(3):e0116477. doi: 10.1371/journal.pone.0116477 (PMC4372357; doi:10.1371/journal.pone.0116477)
Supplement: S7 Table — (XLSX) [file pone.0116477.s010.xlsx]

## Sheet: Table S7
Table S7. Genes prioritized by protein-protein interaction network.
GENE	P value
C11orf53	0.0104876
FAM49B	0.0229998
CDH3	0.0518852
OSBPL3	0.0681965
CDKN3	0.114303
CDC42SE2	0.126139
BMP4	0.126139
MYNN	0.128104
SYNJ2	0.132027
BMP2	0.145688
LAMC1	0.155379
ROS1	0.163092
SLC22A3	0.168854
C19orf40	0.17077
DCBLD1	0.17077
EIF3H	0.18602
RPS21	0.197365
SHROOM2	0.197365
HINT1	0.216096
LAMA5	0.232764
SDPR	0.260147
LAMC2	0.261955
GOPC	0.272755
RHPN2	0.278126
GREM1	0.285255
CYCS	0.373056
CDKN1A	0.407537
SMAD7	0.412383
CCDC12	0.422016
TBL1X	0.43947
CDH1	0.475099
CCND2	0.491725
ATF1	0.51103
LIPT2	0.555556
DAAM1	0.605917
C10orf82	0.659415
DUSP4	0.673984
RGS4	0.684702
PTH1R	0.73452
GPR143	0.745246
PITX1	0.878125
POLD3	0.888187
SCG5	0.894426
DYM	0.956652
HSPA12A	0.976431
SETD2	0.98827
HSD17B7	0.98981
NDUFA9	0.995471
p<0.05
