# Supplementary material for: Use of Genome-Wide Association Studies for Cancer Research and Drug Repositioning
Source: PLoS One. 2015 Mar 24;10(3):e0116477. doi: 10.1371/journal.pone.0116477 (PMC4372357; doi:10.1371/journal.pone.0116477)
Supplement: S8 Table — (XLSX) [file pone.0116477.s011.xlsx]

## Sheet: Table S8
Table S8. Overlap of colorectal cancer risk genes with cancer somatic mutation genes.
Symbol	Chr Band	Tumour Types (Somatic Mutations)	Tumour Types (Germline Mutations)
ATF1	12q13	malignant melanoma of soft parts angiomatoid fibrous histiocytoma
CCND2	12p13	NHL,CLL
CDH1	16q22.1	lobular breast, gastric	gastric
GOPC	6q21	glioblastoma
ROS1	6q22	glioblastoma, NSCLC
SETD2	3p21.31	clear cell renal carcinoma
ABI1	10p11.2	AML
ABL1	9q34.1	CML, ALL, T-ALL
ABL2	1q24-q25	AML
ACSL3	2q36	prostate
AF15Q14	15q14	AML
AF1Q	1q21	ALL
AF3p21	3p21	ALL
AF5q31	5q31	ALL
AKAP9	7q21-q22	papillary thyroid
AKT1	14q32.32	breast, colorectal, ovarian, NSCLC
AKT2	19q13.1-q13.2	ovarian, pancreatic
ALDH2	12q24.2	leiomyoma
ALK	2p23	ALCL, NSCLC, neuroblastoma	neuroblastoma
ALO17	17q25.3	ALCL
APC	5q21	colorectal, pancreatic, desmoid, hepatoblastoma, glioma, other CNS	colorectal, pancreatic, desmoid, hepatoblastoma, glioma, other CNS
ARHGEF12	11q23.3	AML
ARHH	4p13	NHL
ARID1A	1p35.3	clear cell ovarian carcinoma, RCC
ARID2	12q12	hepatocellular carcinoma
ARNT	1q21	AML
ASPSCR1	17q25	alveolar soft part sarcoma
ASXL1	20q11.1	MDS, CMML
ATIC	2q35	ALCL
ATM	11q22.3	T-PLL	leukaemia, lymphoma, medulloblastoma, glioma
ATP1A1	p21	adrenal aldosterone producing adenoma
ATP2B3	q28	adrenal aldosterone producing adenoma
ATRX	Xq21.1	Pancreatic neuroendocrine tumours, paediatric GBM
AXIN1	16p13.3	colorectal, endometrial, prostate and hepatocellular carcinomas, hepatoblastoma, sporadic medulloblastoma
BAP1	3p21.31-p21.2	uveal melanoma, breast, NSCLC, RCC	mesothelioma, uveal melanoma
BCL10	1p22	MALT
BCL11A	2p13	B-CLL
BCL11B	14q32.1	T-ALL
BCL2	18q21.3	NHL, CLL
BCL3	19q13	CLL
BCL5	17q22	CLL
BCL6	3q27	NHL, CLL
BCL7A	12q24.1	BNHL
BCL9	1q21	B-ALL
BCOR	Xp11.4	retinoblastoma, AML, APL (translocation)
BCR	22q11.21	CML, ALL, AML
BHD	17p11.2		renal, fibrofolliculomas, trichodiscomas
BIRC3	11q22-q23	MALT, CLL
BLM	15q26.1		leukaemia, lymphoma, skin squamous cell, other tumour types
BMPR1A	10q22.3		gastrointestinal polyps
BRAF	7q34	melanoma, colorectal, papillary thyroid, borderline ovarian, NSCLC, cholangiocarcinoma, pilocytic astrocytoma
BRCA1	17q21	ovarian	breast, ovarian
BRCA2	13q12	breast, ovarian, pancreatic	breast, ovarian, pancreatic, leukaemia (FANCB, FANCD1)
BRD3	9q34	lethal midline carcinoma of young people
BRD4	19p13.1	lethal midline carcinoma of young people
BRIP1	17q22		AML, leukaemia, breast
BTG1	12q22	BCLL
BUB1B	15q15		rhabdomyosarcoma
C12orf9	12q14.3	lipoma
C15orf21	15q21.1	prostate
C15orf55	15q14	lethal midline carcinoma
C16orf75	16p13.13	PMBL, Hodgkin lymphoma
C2orf44	2p23.3	NSCLC
CACNA1D	p14.3	adrenal aldosterone producing adenoma
CALR	p13.3-p13.2	MPN
CAMTA1	1p36.31-p36.23	epithelioid haemangioendothelioma
CANT1	17q25	prostate
CARD11	7p22	DLBCL
CARS	11p15.5	ALCL
CASP8	q33-q34	hepatocellular, oral squamous cell
CBFA2T1	8q22	AML
CBFA2T3	16q24	AML
CBFB	16q22	AML
CBL	11q23.3	AML, JMML, MDS
CBLB	3q13.11	AML
CBLC	19q13.2	AML
CCDC6	10q21	NSCLC
CCNB1IP1	14q11.2	leiomyoma
CCND1	11q13	CLL, B-ALL, breast
CCND3	6p21	MM
CCNE1	19q12	serous ovarian
CD273	9p24.2	PMBL, Hodgkin lymphoma
CD274	9p24	PMBL, Hodgkin lymphoma
CD74	5q32	NSCLC
CD79A	19q13.2	DLBCL
CD79B	17q23	DLBCL
CDC73	1q21-q31	parathyroid adenoma	parathyroid adenoma, multiple ossifying jaw fibroma
CDH11	16q22.1	aneurysmal bone cyst
CDK12	17q12	serous ovarian
CDK4	12q14		melanoma
CDK6	7q21-q22	ALL
CDKN2A	9p21	melanoma, multiple other tumour types	melanoma, pancreatic
CDKN2a(p14)	9p21	melanoma, multiple other tumour types	melanoma, pancreatic
CDKN2C	1p32	glioma, MM
CDX2	13q12.3	AML
CEBPA	19q13.1	AML, MDS
CEP1	9q33	MPN, NHL
CHCHD7	8q11.2	salivary gland adenoma
CHEK2	22q12.1		breast
CHIC2	4q11-q12	AML
CHN1	2q31-q32.1	extraskeletal myxoid chondrosarcoma
CIC	19q13.2	oligodendroglioma, soft tissue sarcoma
CIITA	16p13	PMBL, Hodgkin lymphoma
CLTC	17q11-qter	ALCL, renal
CLTCL1	22q11.21	ALCL
CMKOR1	2q37.3	lipoma
CNOT3	19q13.4	T-ALL
COL1A1	17q21.31-q22	dermatofibrosarcoma protuberans, aneurysmal bone cyst
COPEB	10p15	prostate, glioma
COX6C	8q22-q23	uterine leiomyoma
CREB1	2q34	clear cell sarcoma, angiomatoid fibrous histiocytoma
CREB3L1	11p11.2	myxofibrosarcoma
CREB3L2	7q34	fibromyxoid sarcoma
CREBBP	16p13.3	ALL, AML, DLBCL, B-NHL
CRLF2	Xp22.3; Yp11.3	B-ALL, Downs associated ALL
CRTC3	15q26.1	salivary gland mucoepidermoid
CSF3R	1p35-p34.3	aCML, chronic neutrophilic leukaemia
CTNNB1	3p22-p21.3	colorectal, ovarian, hepatoblastoma, pleomorphic salivary gland adenoma, other tumour types
CYLD	16q12-q13	cylindroma	cylindroma
D10S170	10q21	papillary thyroid, CML
DAXX	6p21.3	pancreatic neuroendocrine tumour, paediatric glioblastoma
DDB2	11p12		skin basal cell, skin squamous cell, melanoma
DDIT3	12q13.1-q13.2	liposarcoma
DDX10	11q22-q23	AML*
DDX5	17q21	prostate
DDX6	11q23.3	B-NHL
DEK	6p23	AML
DICER1	14q32.13	sex cord-stromal tumour, TGCT, embryonal rhabdomyosarcoma	pleuropulmonary blastoma
DNM2	19p13.2	ETP ALL
DNMT3A	2p23	AML
DUX4	4q35	soft tissue sarcoma
EBF1	5q34	lipoma
ECT2L	6q24.1	ETP ALL
EGFR	7p12.3-p12.1	glioma, NSCLC	NSCLC
EIF4A2	3q27.3	NHL
ELF4	Xq26	AML
ELK4	1q32	prostate
ELKS	12p13.3	papillary thyroid
ELL	19p13.1	AL
ELN	7q11.23	B-ALL
EML4	2p21	NSCLC
EP300	22q13	colorectal, breast, pancreatic, AML, ALL, DLBCL
EPS15	1p32	ALL
ERBB2	17q21.1	breast, ovarian, other tumour types, NSCLC, gastric
ERCC2	19q13.2-q13.3		skin basal cell, skin squamous cell, melanoma
ERCC3	2q21		skin basal cell, skin squamous cell, melanoma
ERCC4	16p13.3-p13.13		skin basal cell, skin squamous cell, melanoma
ERCC5	13q33		skin basal cell, skin squamous cell, melanoma
ERG	21q22.3	Ewing sarcoma, prostate, AML
ETV1	7p22	Ewing sarcoma, prostate
ETV4	17q21	Ewing sarcoma, prostate carcinoma
ETV5	3q28	prostate
ETV6	12p13	congenital fibrosarcoma, multiple leukaemia and lymphoma, secretory breast, MDS, ALL
EVI1	3q26	AML, CML
EWSR1	22q12	Ewing sarcoma, desmoplastic small round cell tumour , ALL, clear cell sarcoma, sarcoma, myoepithelioma
EXT1	8q24.11-q24.13		exostoses, osteosarcoma
EXT2	11p12-p11		exostoses, osteosarcoma
EZH2	7q35-q36	DLBCL
EZR	6q25.3	NSCLC
FACL6	5q31	AML, AEL
FAM22A	10q23.2	endometrial stromal sarcoma
FAM22B	10q22.3	endometrial stromal sarcoma
FAM46C	1p12	MM
FANCA	16q24.3		AML, leukaemia
FANCC	9q22.3		AML, leukaemia
FANCD2	3p26		AML, leukaemia
FANCE	6p21-p22		AML, leukaemia
FANCF	11p15		AML, leukaemia
FANCG	9p13		AML, leukaemia
FBXO11	2p16.3	DLBCL
FBXW7	4q31.3	colorectal, endometrial, T-ALL
FCGR2B	1q23	ALL
FEV	2q36	Ewing sarcoma
FGFR1	8p11.2-p11.1	MPN, NHL
FGFR1OP	6q27	MPN, NHL
FGFR2	10q26	gastric, NSCLC, endometrial
FGFR3	4p16.3	bladder, MM, T-cell lymphoma
FH	1q42.1		leiomyomatosis, renal
FHIT	3p14.2	pleomorphic salivary gland adenoma
FIP1L1	4q12	idiopathic hypereosinophilic syndrome
FLI1	11q24	Ewing sarcoma
FLJ27352	15q21.3	PMBL, Hodgkin lymphoma
FLT3	13q12	AML, ALL
FNBP1	9q23	AML
FOXA1	q12-q13	breast, prostate
FOXL2	3q23	granulosa-cell tumour of the ovary
FOXO1A	13q14.1	alveolar rhabdomyosarcoma
FOXO3A	6q21	AL
FOXP1	3p14.1	ALL
FSTL3	19p13	B-CLL
FUBP1	1p13.1	oligodendroglioma
FUS	16p11.2	liposarcoma, AML, Ewing sarcoma, angiomatoid fibrous histiocytoma, fibromyxoid sarcoma
FVT1	18q21.3	B-NHL
GAS7	17p	AML*
GATA1	Xp11.23	megakaryoblastic leukaemia of Downs syndrome
GATA2	3q21.3	AML (CML blast transformation)
GATA3	10p15	breast
GMPS	3q24	AML
GNA11	19p13.3	uveal melanoma
GNAQ	9q21	uveal melanoma
GNAS	20q13.2	pituitary adenoma
GOLGA5	14q	papillary thyroid
GPC3	Xq26.1		Wilms tumour
GPHN	14q24	AL
GRAF	5q31	AML, MDS
H3F3A	1q42.12	glioma
H3F3B	q25.1	chondroblastoma
HCMOGT-1	17p11.2	JMML
HEAB	11q12	AML
HERPUD1	16q12.2-q13	prostate
HEY1	8q21	mesenchymal chondrosarcoma
HIP1	7q11.23	CMML
HIST1H3B	6p22.1	glioma
HIST1H4I	6p21.3	NHL
HLF	17q22	ALL
HLXB9	7q36	AML
HMGA1	6p21	microfollicular thyroid adenoma, various benign mesenchymal tumours
HMGA2	12q15	lipoma, leiomyoma, pleomorphic salivary gland adenoma
HNRNPA2B1	7p15	prostate
HOOK3	8p11.21	papillary thyroid
HOXA11	7p15-p14.2	CML
HOXA13	7p15-p14.2	AML
HOXA9	7p15-p14.2	AML*
HOXC11	12q13.3	AML
HOXC13	12q13.3	AML
HOXD11	2q31-q32	AML
HOXD13	2q31-q32	AML*
HRAS	11p15.5	infrequent sarcomas, rare other tumour types	rhabdomyosarcoma, ganglioneuroblastoma, bladder
HSPCA	14q32.31	NHL
HSPCB	6p12	NHL
IDH1	2q33.3	glioblastoma
IDH2	15q26.1	glioblastoma
IGH@	14q32.33	MM, Burkitt lymphoma, NHL, CLL, B-ALL, MALT, MLCLS
IGK@	2p12	Burkitt lymphoma, B-NHL
IGL@	22q11.1-q11.2	Burkitt lymphoma
IKZF1	7p12.2	ALL, DLBCL
IL2	4q26-q27	intestinal T-cell lymphoma
IL21R	16p11	NHL
IL6ST	5q11	hepatocellular carcinoma
IL7R	5p13	ALL, ETP ALL
IRF4	6p25-p23	MM
IRTA1	1q21	B-NHL
ITK	5q31-q32	peripheral T-cell lymphoma
JAK1	1p32.3-p31.3	ALL
JAK2	9p24	ALL, AML, MPN, CML
JAK3	19p13.1	acute megakaryocytic leukaemia, ETP ALL
JAZF1	7p15.2-p15.1	endometrial stromal tumour
JUN	1p32-p31	sarcoma
KCNJ5	11q24	adrenal adenoma	adrenal
KDM5A	12p11	AML
KDM5C	Xp11.22-p11.21	clear cell renal carcinoma
KDM6A	Xp11.2	renal, oesophageal SCC, MM
KDR	4q11-q12	NSCLC, angiosarcoma
KIAA1549	7q34	pilocytic astrocytoma
KIF5B	10p11.22	NSCLC
KIT	4q12	GIST, AML, TGCT, mastocytosis, mucosal melanoma	GIST, epithelioma
KLF4	9q31	meningioma
KLK2	19q13.41	prostate
KRAS	12p12.1	pancreatic, colorectal, lung, thyroid, AML, other tumour types
KTN1	14q22.1	papillary thyroid
LAF4	2q11.2-q12	ALL, T-ALL
LASP1	17q11-q21.3	AML
LCK	1p35-p34.3	T-ALL
LCP1	13q14.1-q14.3	NHL
LCX	10q21	AML
LHFP	13q12	lipoma
LIFR	5p13-p12	salivary adenoma
LMO1	11p15	T-ALL, neuroblastoma	neuroblastoma
LMO2	11p13	T-ALL
LPP	3q28	lipoma, leukaemia
LRIG3	12q14.1	NSCLC
LYL1	19p13.2-p13.1	T-ALL
MADH4	18q21.1	colorectal, pancreatic, small intestine	gastrointestinal polyp
MAF	16q22-q23	MM
MAFB	20q11.2-q13.1	MM
MALAT1	11q31.1	renal cell carcinoma (childhood epithelioid), lung
MALT1	18q21	MALT
MAML2	11q22-q23	salivary gland mucoepidermoid
MAP2K1	15q22.1-q22.33	NSCLC, melanoma, colorectal
MAP2K2	19p13.3	NSCLC, melanoma
MAP2K4	17p11.2	pancreatic, breast, colorectal
MAX	14q23	pheochromocytoma	pheochromocytoma
MDM2	12q15	sarcoma, glioma, colorectal, other tumour types
MDM4	1q32	glioblastoma, bladder, retinoblastoma
MDS1	3q26	MDS, AML
MDS2	1p36	MDS
MECT1	19p13	salivary gland mucoepidermoid
MED12	Xq13	uterine leiomyoma
MEN1	11q13	parathyroid tumours, pancreatic neuroendocrine tumour	parathyroid adenoma, pituitary adenoma, pancreatic islet cell, carcinoid
MET	7q31	papillary renal, head-neck squamous cell	papillary renal
MITF	3p14.1	melanoma
MKL1	22q13	acute megakaryocytic leukaemia
MLF1	3q25.1	AML
MLH1	3p21.3	colorectal, endometrial, ovarian, CNS	colorectal, endometrial, ovarian, CNS
MLL	11q23	AML, ALL
MLL2	12q12-q14	medulloblastoma, renal
MLL3	7q36.1	medulloblastoma
MLLT1	19p13.3	AL
MLLT10	10p12	AL
MLLT2	4q21	AL
MLLT3	9p22	ALL
MLLT4	6q27	AL
MLLT6	17q21	AL
MLLT7	Xq13.1	AL
MN1	22q13	AML, meningioma
MPL	p34	MPN	MPN
MSF	17q25	AML*
MSH2	2p22-p21	colorectal, endometrial, ovarian	colorectal, endometrial, ovarian
MSH6	2p16	colorectal	colorectal, endometrial, ovarian
MSI2	17q23.2	CML
MSN	Xq11.2-q12	ALCL
MTCP1	Xq28	T cell prolymphocytic leukaemia
MUC1	1q21	B-NHL
MUTYH	1p34.3-1p32.1		colorectal
MYB	6q22-23	adenoid cystic carcinoma
MYC	8q24.12-q24.13	Burkitt lymphoma, amplified in other cancers, B-CLL
MYCL1	1p34.3	small cell lung carcinoma
MYCN	2p24.1	neuroblastoma
MYD88	3p22	ABC-DLBCL
MYH11	16p13.13-p13.12	AML
MYH9	22q13.1	ALCL
MYST4	10q22	AML
NACA	12q23-q24.1	NHL
NBS1	8q21		NHL, glioma, medulloblastoma, rhabdomyosarcoma
NCOA1	2p23	alveolar rhabdomyosarcoma
NCOA2	8q13.1	AML, chondrosarcoma
NCOA4	10q11.2	papillary thyroid
NDRG1	8q24.3	prostate
NF1	17q12	neurofibroma, glioma	neurofibroma, glioma
NF2	22q12.2	meningioma, acoustic neuroma, renal	meningioma, acoustic neuroma
NFE2L2	2q31	NSCLC, HNSCC
NFIB	9p24.1	adenoid cystic carcinoma, lipoma
NFKB2	10q24	B-NHL
NIN	14q24	MPN
NKX2-1	14q13	NSCLC
NONO	Xq13.1	papillary renal
NOTCH1	9q34.3	T-ALL
NOTCH2	1p13-p11	marginal zone lymphoma, DLBCL
NPM1	5q35	NHL, APL, AML
NR4A3	9q22	extraskeletal myxoid chondrosarcoma
NRAS	1p13.2	melanoma, MM, AML, thyroid
NSD1	5q35	AML
NT5C2	10q24.32	relapse ALL
NTRK1	1q21-q22	papillary thyroid
NTRK3	15q25	congenital fibrosarcoma, secretory breast
NUMA1	11q13	APL
NUP214	9q34.1	AML, T-ALL
NUP98	11p15	AML
OLIG2	21q22.11	T-ALL
OMD	9q22.31	aneurysmal bone cyst
P2RY8	Xp22.3; Yp11.3	B-ALL, Down syndrome associated ALL
PAFAH1B2	11q23	MLCLS
PALB2	16p12.1		Wilms tumour, medulloblastoma, AML ,breast
PAX3	2q35	alveolar rhabdomyosarcoma
PAX5	9p13	NHL, ALL, B-ALL
PAX7	1p36.2-p36.12	alveolar rhabdomyosarcoma
PAX8	2q12-q14	follicular thyroid
PBRM1	3p21	clear cell renal carcinoma, breast
PBX1	1q23	pre B-ALL, myoepithelioma
PCM1	8p22-p21.3	papillary thyroid, CML, MPN
PCSK7	11q23.3	MLCLS
PDE4DIP	1q12	MPN
PDGFB	22q12.3-q13.1	DFSP
PDGFRA	4q11-q13	GIST, idiopathic hypereosinophilic syndrome, paediatric glioblastoma
PDGFRB	5q31-q32	MPN, AML, CMML, CML
PER1	17p13.1-17p12	AML, CMML
PHF6	Xq26.3	ETP ALL
PHOX2B	4p12	neuroblastoma	neuroblastoma
PICALM	11q14	TALL, AML,
PIK3CA	3q26.3	colorectal, gastric, glioblastoma, breast
PIK3R1	5q13.1	glioblastoma, ovarian, colorectal
PIM1	6p21.2	NHL
PLAG1	8q12	salivary adenoma
PML	15q22	APL, ALL
PMS1	2q31-q33		colorectal, endometrial, ovarian
PMS2	7p22		colorectal, endometrial, ovarian, medulloblastoma, glioma
PMX1	1q24	AML
PNUTL1	22q11.2	AML
POT1	7q31.33	CLL
POU2AF1	11q23.1	NHL
POU5F1	6p21.31	sarcoma
PPARG	3p25	follicular thyroid
PPP2R1A	19q13.41	clear cell ovarian carcinoma
PRCC	1q21.1	papillary renal
PRDM1	6q21	DLBCL
PRDM16	1p36.23-p33	MDS, AML
PRF1	10q22		various leukaemia, lymphoma
PRKAR1A	17q23-q24	papillary thyroid	myxoma, endocrine, papillary thyroid
PSIP2	9p22.2	AML
PTCH	9q22.3	skin basal cell, medulloblastoma	skin basal cell, medulloblastoma
PTEN	10q23.3	glioma, prostate, endometrial	harmartoma, glioma, prostate, endometrial
PTPN11	12q24.1	JMML, AML, MDS
PTPRC	1q31-q32	T-ALL
RAB5EP	17p13	CMML
RAC1	7p22	melanoma, carcinoma
RAD21	q24.11	AML, endometrium, colorectal, lung
RAD51L1	14q23-q24.2	lipoma, uterine leiomyoma
RAF1	3p25	pilocytic astrocytoma
RALGDS	9q34.3	PMBL, Hodgkin lymphoma,
RANBP17	5q34	ALL
RAP1GDS1	4q21-q25	T-ALL
RARA	17q12	APL
RB1	13q14	retinoblastoma, sarcoma, breast, small cell lung carcinoma	retinoblastoma, sarcoma, breast, small cell lung carcinoma
RBM15	1p13	acute megakaryocytic leukaemia
RECQL4	8q24.3		osteosarcoma, skin basal cell, skin sqamous cell
REL	2p13-p12	Hodgkin lymphoma
RET	10q11.2	medullary thyroid, papillary thyroid, pheochromocytoma, NSCLC	medullary thyroid, papillary thyroid, pheochromocytoma
RNF43	q23.2	cholangiocarcinoma, ovary, pancreas
RPL10	Xq28	T-ALL
RPL22	1p36.31	AML, CML
RPL5	1p22.1	T-ALL
RPN1	3q21.3-q25.2	AML
RUNDC2A	16p13.13	PMBL, Hodgkin lymphoma
RUNX1	21q22.3	AML, preB- ALL, T-ALL
RUNXBP2	8p11	AML
SBDS	7q11		AML, MDS
SDC4	20q12	NSCLC
SDH5	11q12.2		paraganglioma
SDHB	1p36.1-p35		paraganglioma, pheochromocytoma
SDHC	1q21		paraganglioma, pheochromocytoma
SDHD	11q23		paraganglioma, pheochromocytoma
SEPT6	Xq24	AML
SET	9q34	AML
SETBP1	18q21.1	atypical CML, sAML, MDS/MPN-U, CMML, JMML	neuroepithelial tumours
SF3B1	2q33.1	myelodysplastic syndrome
SFPQ	1p34.3	papillary renal
SFRS3	6p21	follicular lymphoma
SH2B3	12q24.12	MPN, sAML, erythrocytosis, B-ALL
SH3GL1	19p13.3	AL
SIL	1p32	T-ALL
SLC34A2	4p15.2	NSCLC
SLC45A3	1q32	prostate
SMARCA4	19p13.2	NSCLC
SMARCB1	22q11	malignant rhabdoid	malignant rhabdoid
SMARCE1	17q21.2		meningioma
SMO	7q31-q32	skin basal cell
SOCS1	16p13.13	Hodgkin lymphoma, PMBL
SOX2	3q26.3-q27	NSCLC, oesophageal squamous carcinoma
SRGAP3	3p25.3	pilocytic astrocytoma
SRSF2	17q25	MDS, CLL
SS18	18q11.2	synovial sarcoma
SS18L1	20q13.3	synovial sarcoma
SSX1	Xp11.23-p11.22	synovial sarcoma
SSX2	Xp11.23-p11.22	synovial sarcoma
SSX4	Xp11.23	synovial sarcoma
STAG2	q25	bladder carcinoma, glioblastoma, melanoma, Ewing's sarcoma, myeloid neoplasms
STAT3	17q21.31	T-cell large granular lymphocytic leukaemia
STAT5B	17q11.2	large granular lymphocytic leukaemia, skin basal cell, APL
STK11	19p13.3	NSCLC, pancreatic	jejunal hamartoma, ovarian, testicular, pancreatic
STL	6q23	B-ALL
SUFU	10q24.32	medulloblastoma	medulloblastoma
SUZ12	17q11.2	endometrial stromal tumour
SYK	9q22	MDS, peripheral T-cell lymphoma
TAF15	17q11.1-q11.2	extraskeletal myxoid chondrosarcoma, ALL
TAL1	1p32	lymphoblastic leukaemia/biphasic
TAL2	9q31	T-ALL
TBL1XR1	3q26.32	splenic marginal zone lymphoma
TCEA1	8q11.2	salivary adenoma
TCF1	12q24.2	hepatic adenoma, hepatocellular	hepatic adenoma, hepatocellular carcinoma
TCF12	15q21	extraskeletal myxoid chondrosarcoma
TCF3	19p13.3	pre B-ALL
TCF7L2	10q25.3	colorectal
TCL1A	14q32.1	T-CLL
TCL6	14q32.1	T-ALL
TERT	5p15.33	melanoma, glioblastoma, hepatocellular carcinoma, bladder, skin basal cell, skin squamous cell, mesothelioma, medulloblastoma, other tumour types	melanoma
TET2	4q24	MDS
TFE3	Xp11.22	papillary renal, alveolar soft part sarcoma, renal
TFEB	6p21	renal cell carcinoma (childhood epithelioid)
TFG	3q11-q12	papillary thyroid, ALCL, NSCLC
TFPT	19q13	pre-B ALL
TFRC	3q29	NHL
THRAP3	1p34.3	aneurysmal bone cyst
TIF1	7q32-q34	APL
TLX1	10q24	T-ALL
TLX3	5q35.1	T-ALL
TMPRSS2	21q22.3	prostate
TNFAIP3	6q23	marginal zone B-cell lymphomas, Hodgkin lymphoma, PMBL
TNFRSF14	1p36.32	follicular lymphoma
TNFRSF17	16p13.1	intestinal T-cell lymphoma
TNFRSF6	10q24.1	TGCT, nasal NK/T lymphoma, skin squamous cell carcinoma-burn scar related
TOP1	20q12-q13.1	AML*
TP53	17p13	breast, colorectal, lung, sarcoma, adrenocortical, glioma, multiple other tumour types	breast, sarcoma, adrenocortical carcinoma, glioma, multiple other tumour types
TPM3	1q22-q23	papillary thyroid, ALCL, NSCLC
TPM4	19p13.1	ALCL
TPR	1q25	papillary thyroid
TRA@	14q11.2	T-ALL
TRAF7	16p13.3	meningioma
TRB@	7q35	T-ALL
TRD@	14q11	T-cell leukaemia
TRIM27	6p22	papillary thyroid
TRIM33	1p13	papillary thyroid
TRIP11	14q31-q32	AML
TRRAP	q21.2-q22.1	melanoma
TSC1	9q34	renal cell carcinoma, bladder carcinoma	hamartoma, renal cell carcinoma, tuberous sclerosis tuber
TSC2	16p13.3	pulmonary lymphangioleiomyomatosis (LAM), renal angiomyolipoma and head and neck cancer	hamartoma, renal cell carcinoma, tuberous sclerosis tuber
TSHR	14q31	toxic thyroid adenoma	thyroid adenoma
TTL	2q13	ALL
U2AF1	21q22.3	CLL, MDS
UBR5	8q22	mantle cell lymphoma
USP6	17p13	aneurysmal bone cyst
VHL	3p25	renal, haemangioma, pheochromocytoma	renal, haemangioma, pheochromocytoma
VTI1A	10q25.2	colorectal
WAS	Xp11.23-p11.22		lymphoma
WHSC1	4p16.3	MM
WHSC1L1	8p12	AML
WIF1	12q14.3	pleomorphic salivary gland adenoma
WRN	8p12-p11.2		osteosarcoma, meningioma, other tumour types
WT1	11p13	Wilms tumour, desmoplastic small round cell tumour	Wilms tumour
WTX	Xq11.1	Wilms tumour
WWTR1	3q23-q24	epithelioid haemangioendothelioma
XPA	9q22.3		skin basal cell, skin squamous cell, melanoma
XPC	3p25		skin basal cell, skin squamous cell, melanoma
XPO1	2p15	CLL
YWHAE	17p13.3	edometrial stromal sarcoma
ZNF145	11q23.1	APL
ZNF198	13q11-q12	MPN, NHL
ZNF278	22q12-q14	Ewing sarcoma
ZNF331	19q13.3-q13.4	follicular thyroid adenoma
ZNF384	12p13	ALL
ZNF521	18q11.2	ALL
ZNF9	3q21	aneurysmal bone cyst
ZRSR2	Xp22.1	MDS, CLL
