# Supplementary material for: Use of Genome-Wide Association Studies for Cancer Research and Drug Repositioning
Source: PLoS One. 2015 Mar 24;10(3):e0116477. doi: 10.1371/journal.pone.0116477 (PMC4372357; doi:10.1371/journal.pone.0116477)
Supplement: S10 Table — (XLSX) [file pone.0116477.s013.xlsx]

## Sheet: Table S10
Table S10. Genes prioritized by go enrichment analysis.
GO terms	counts	p value	FDR	genes
GO:0060675~ureteric bud morphogenesis	4	0.000103188	0.16293	GREM1 BMP4 BMP2 LAMA5
GO:0001658~branching involved in ureteric bud morphogenesis	4	0.000103188	0.16293	GREM1 BMP4 BMP2 LAMA5
GO:0048754~branching morphogenesis of a tube	5	0.000158374	0.249965	GREM1 BMP4 TBX3 BMP2 LAMA5
GO:0001763~morphogenesis of a branching structure	5	0.000261691	0.412718	GREM1 BMP4 TBX3 BMP2 LAMA5
GO:0001657~ureteric bud development	4	0.000421838	0.6645	GREM1 BMP4 BMP2 LAMA5
GO:0001656~metanephros development	4	0.000830987	1.30506	GREM1 BMP4 BMP2 LAMA5
GO:0048729~tissue morphogenesis	6	0.000943792	1.48098	GREM1 BMP4 TBX3 SMAD7 BMP2 LAMA5
GO:0060284~regulation of cell development	6	0.00168137	2.62405	CCND2 BMP4 TBX3 SMAD7 BMP2 ATOH1
GO:0034330~cell junction organization	4	0.00176618	2.75468	LAMC1 SMAD7 SHROOM2 LAMA5
GO:0035239~tube morphogenesis	5	0.0019925	3.10248	GREM1 BMP4 TBX3 BMP2 LAMA5
GO:0060393~regulation of pathway-restricted SMAD protein phosphorylation	3	0.00227782	3.5393	BMP4 SMAD7 BMP2
GO:0035295~tube development	6	0.00228943	3.55703	GREM1 BMP4 TBX3 BMP2 MAN2A1 LAMA5
GO:0048732~gland development	5	0.00248859	3.8608	PITX1 BMP4 TBX3 CDH1 LAMA5
GO:0060562~epithelial tube morphogenesis	4	0.00280691	4.34444	GREM1 BMP4 BMP2 LAMA5
GO:0051216~cartilage development	4	0.00372011	5.71931	PTH1R PITX1 BMP4 BMP2
GO:0021983~pituitary gland development	3	0.0061458	9.28195	PITX1 BMP4 CDH1
GO:0008013~beta-catenin binding	4	0.00029947	0.373781	SMAD7 SHROOM2 TBL1X CDH1
GO:0016791~phosphatase activity	6	0.00463461	5.64264	SYNJ2 CDKN3 PTPN23 CYCS C12ORF5 DUSP4
GO:0005913~cell-cell adherens junction	4	0.000401152	0.491152	CDH3 SMAD7 SHROOM2 CDH1
GO:0043256~laminin complex	3	0.00059611	0.729048	LAMC2 LAMC1 LAMA5
GO:0005605~basal lamina	3	0.00220462	2.67198	LAMC2 LAMC1 LAMA5
GO:0001822~kidney development	4	0.00768221	11.4728	GREM1 BMP4 BMP2 LAMA5
GO:0002009~morphogenesis of an epithelium	4	0.00882878	13.0754	GREM1 BMP4 BMP2 LAMA5
GO:0021536~diencephalon development	3	0.0105692	15.4562	PITX1 BMP4 CDH1
GO:0001655~urogenital system development	4	0.0111339	16.2154	GREM1 BMP4 BMP2 LAMA5
GO:0042475~odontogenesis of dentine-containing tooth	3	0.0116964	16.9654	BMP4 BMP2 LAMA5
GO:0051726~regulation of cell cycle	6	0.0126016	18.159	CCND2 BMP4 CDKN3 CDKN1A TBX3 BMP2
GO:0034329~cell junction assembly	3	0.0128741	18.5152	LAMC1 SMAD7 LAMA5
GO:0042325~regulation of phosphorylation	7	0.013307	19.0781	CCND2 BMP4 CDKN3 CDKN1A SMAD7 BMP2 RGS4
GO:0001649~osteoblast differentiation	3	0.0134816	19.304	PTH1R BMP4 BMP2
GO:0030509~BMP signaling pathway	3	0.0147332	20.9067	BMP4 SMAD7 BMP2
GO:0060429~epithelium development	5	0.01524	21.5472	GREM1 BARX1 BMP4 BMP2 LAMA5
GO:0019220~regulation of phosphate metabolic process	7	0.0159322	22.414	CCND2 BMP4 CDKN3 CDKN1A SMAD7 BMP2 RGS4
GO:0051174~regulation of phosphorus metabolic process	7	0.0159322	22.414	CCND2 BMP4 CDKN3 CDKN1A SMAD7 BMP2 RGS4
GO:0042127~regulation of cell proliferation	9	0.016684	23.3453	PTH1R CCND2 LAMC1 BMP4 CDKN3 CDKN1A TBX3 BMP2 LAMA5
GO:0032582~negative regulation of gene-specific transcription	3	0.0173804	24.1987	SMAD7 BMP2 TBL1X
GO:0032583~regulation of gene-specific transcription	4	0.0188469	25.9667	SCAP SMAD7 BMP2 TBL1X
GO:0045165~cell fate commitment	4	0.0207465	28.1995	PITX1 BMP4 BMP2 ATOH1
GO:0033157~regulation of intracellular protein transport	3	0.0209502	28.4351	BMP4 GOPC CDH1
GO:0000079~regulation of cyclin-dependent protein kinase activity	3	0.0216979	29.2939	CCND2 CDKN3 CDKN1A
GO:0042476~odontogenesis	3	0.0216979	29.2939	BMP4 BMP2 LAMA5
GO:0000082~G1/S transition of mitotic cell cycle	3	0.0232261	31.0192	CCND2 CDKN3 CDKN1A
GO:0045662~negative regulation of myoblast differentiation	2	0.0250207	32.9948	BMP4 TBX3
GO:0030900~forebrain development	4	0.0261627	34.2243	PITX1 BMP4 TBX3 CDH1
GO:0016311~dephosphorylation	4	0.0270572	35.1725	SYNJ2 CDKN3 PTPN23 DUSP4
GO:0034446~substrate adhesion-dependent cell spreading	2	0.0291305	37.3214	LAMC1 LAMA5
GO:0008284~positive regulation of cell proliferation	6	0.0298654	38.0669	PTH1R CCND2 LAMC1 BMP4 CDKN1A TBX3
GO:0042698~ovulation cycle	3	0.0323817	40.5572	CCND2 BMP4 BMP2
GO:0050767~regulation of neurogenesis	4	0.0327654	40.9285	CCND2 BMP4 BMP2 ATOH1
GO:0035270~endocrine system development	3	0.0341765	42.2757	PITX1 BMP4 CDH1
GO:0046660~female sex differentiation	3	0.0341765	42.2757	CCND2 BMP4 TBX3
GO:0046545~development of primary female sexual characteristics	3	0.0341765	42.2757	CCND2 BMP4 TBX3
GO:0032386~regulation of intracellular transport	3	0.0360093	43.9825	BMP4 GOPC CDH1
GO:0001932~regulation of protein amino acid phosphorylation	4	0.0363639	44.3073	CCND2 BMP4 SMAD7 BMP2
GO:0045176~apical protein localization	2	0.0372993	45.1554	GOPC SHROOM2
GO:0003007~heart morphogenesis	3	0.0378795	45.6753	TBX3 SMAD7 BMP2
GO:0007267~cell-cell signaling	7	0.0397554	47.3251	GREM1 TRHDE SLC22A3 BARX1 BMP4 TBX3 BMP2
GO:0048598~embryonic morphogenesis	5	0.0401644	47.6786	GREM1 BMP4 TBX3 ATOH1 LAMA5
GO:0031401~positive regulation of protein modification process	4	0.044147	51.0057	CCND2 BMP4 SMAD7 BMP2
GO:0001501~skeletal system development	5	0.0451711	51.8286	PTH1R PITX1 BMP4 TBX3 BMP2
GO:0045661~regulation of myoblast differentiation	2	0.0454005	52.0112	BMP4 TBX3
GO:0002089~lens morphogenesis in camera-type eye	2	0.0454005	52.0112	BMP4 SHROOM2
GO:0045786~negative regulation of cell cycle	3	0.0457193	52.2638	BMP4 CDKN1A BMP2
GO:0051960~regulation of nervous system development	4	0.0471133	53.3538	CCND2 BMP4 BMP2 ATOH1
GO:0008105~asymmetric protein localization	2	0.049426	55.111	GOPC SHROOM2
GO:0060389~pathway-restricted SMAD protein phosphorylation	2	0.049426	55.111	SMAD7 BMP2
GO:0045893~positive regulation of transcription, DNA-dependent	6	0.0499148	55.4744	BMP4 SCAP TBX3 BMP2 ATOH1 TBL1X
GO:0043565~sequence-specific DNA binding	8	0.016413	18.691	PITX1 BARX1 TBX3 SMAD7 ATOH1 TBL1X ATF1 POU5F1B
GO:0004721~phosphoprotein phosphatase activity	4	0.0357849	36.5944	CDKN3 PTPN23 CYCS DUSP4
GO:0043260~laminin-11 complex	2	0.0123888	14.185	LAMC1 LAMA5
GO:0043259~laminin-10 complex	2	0.0123888	14.185	LAMC1 LAMA5
GO:0016342~catenin complex	2	0.0205643	22.5068	SMAD7 CDH1
GO:0005912~adherens junction	4	0.0263417	27.9334	CDH3 SMAD7 SHROOM2 CDH1
GO:0005606~laminin-1 complex	2	0.0286733	30.0227	LAMC1 LAMA5
GO:0048471~perinuclear region of cytoplasm	5	0.0311861	32.2121	RHPN2 LAMC2 SYNJ2 CDKN3 CDH1
GO:0070161~anchoring junction	4	0.0343473	34.877	CDH3 SMAD7 SHROOM2 CDH1
GO:0005604~basement membrane	3	0.0414641	40.5281	LAMC2 LAMC1 LAMA5
GO:0005911~cell-cell junction	4	0.0440486	42.4662	CDH3 SMAD7 SHROOM2 CDH1
GO:0000307~cyclin-dependent protein kinase holoenzyme complex	2	0.0446942	42.9412	CCND2 CDKN1A
