# Supplementary material for: Use of Genome-Wide Association Studies for Cancer Research and Drug Repositioning
Source: PLoS One. 2015 Mar 24;10(3):e0116477. doi: 10.1371/journal.pone.0116477 (PMC4372357; doi:10.1371/journal.pone.0116477)
Supplement: S11 Table — (XLSX) [file pone.0116477.s014.xlsx]

## Sheet: Table S10
Table S11. Genes prioritized by KEGG enrichment analysis.
KEGG pathway	counts	p value	FDR	genes
hsa05200:Pathways in cancer	8	0.00158379	1.54693	LAMC2 LAMC1 BMP4 CDKN1A BMP2 CYCS CDH1 LAMA5
hsa05222:Small cell lung cancer	4	0.0105776	9.93092	LAMC2 LAMC1 CYCS LAMA5
hsa04115:p53 signaling pathway	3	0.0532843	41.6421	CCND2 CDKN1A CYCS
hsa04512:ECM-receptor interaction	3	0.0772968	54.6731	LAMC2 LAMC1 LAMA5
hsa04350:TGF-beta signaling pathway	3	0.0821265	56.9535	BMP4 SMAD7 BMP2
hsa04510:Focal adhesion	4	0.0967203	63.2316	LAMC2 CCND2 LAMC1 LAMA5
hsa04310:Wnt signaling pathway	3	0.201399	89.052	CCND2 TBL1X DAAM1
hsa05219:Bladder cancer	2	0.207728	89.8761	CDKN1A CDH1
hsa05217:Basal cell carcinoma	2	0.26311	95.0364	BMP4 BMP2
hsa04340:Hedgehog signaling pathway	2	0.267212	95.3016	BMP4 BMP2
hsa05218:Melanoma	2	0.326162	97.9408	CDKN1A CDH1
hsa03010:Ribosome	2	0.383995	99.1481	RPL17P33 RPS21
hsa04110:Cell cycle	2	0.502809	99.8965	CCND2 CDKN1A
hsa05012:Parkinson's disease	2	0.511183	99.9124	CYCS NDUFA9
hsa04514:Cell adhesion molecules (CAMs)	2	0.522138	99.9299	CDH3 CDH1
hsa05010:Alzheimer's disease	2	0.599368	99.9876	CYCS NDUFA9
hsa05016:Huntington's disease	2	0.636456	99.9952	CYCS NDUFA9
