# Supplementary material for: Use of Genome-Wide Association Studies for Cancer Research and Drug Repositioning
Source: PLoS One. 2015 Mar 24;10(3):e0116477. doi: 10.1371/journal.pone.0116477 (PMC4372357; doi:10.1371/journal.pone.0116477)
Supplement: S12 Table — (XLSX) [file pone.0116477.s015.xlsx]

## Sheet: Table S10
Table S12. Genes prioritized by OMIM enrichment analysis.
OMIM pathway	counts	p value	FDR	genes
Meta-analysis of genome-wide association data identifies four new susceptibility loci for colorectal cancer	3	7.59195e-05	0.0702413	RHPN2 BMP4 CDH1
A genome-wide association study identifies colorectal cancer susceptibility loci on chromosome 10p14 and 8q23.3	2	0.010326	9.15941	SMAD7 EIF3H
Many sequence variants affecting diversity of adult human height	2	0.528305	99.9046	PITX1 BMP2
