# Supplementary material for: Use of Genome-Wide Association Studies for Cancer Research and Drug Repositioning
Source: PLoS One. 2015 Mar 24;10(3):e0116477. doi: 10.1371/journal.pone.0116477 (PMC4372357; doi:10.1371/journal.pone.0116477)
Supplement: S13 Table — (XLSX) [file pone.0116477.s016.xlsx]

## Sheet: Table s11
Table 13. Correlations of biological candidate gene prioritization criteria
Correlation of prioritization criteria	Missense variant	Cis-eQTL	Pubmed text mining	Protein-protein interaction	cancer somatic mutations	Knockout mouse phenotype	Functional enrichment analysis
Missense variant	1	0.09	0.14	0.03	0.06	0.24	0.02
cis-eQTL	0.09	1	0.03	0.09	0.04	0.3	0.05
Pubmed text mining	0.14	0.03	1	0.05	0.05	0.16	0.48
Protein-protein interaction	0.03	0.09	0.05	1	0.06	0.24	0.2
Cancer somatic mutations	0.06	0.04	0.05	0.06	1	0.16	0.01
Knockout mouse phenotype	0.24	0.3	0.16	0.24	0.16	1	0.08
Functional enrichment analysis	0.02	0.05	0.48	0.2	0.01	0.08	1
